# Supplementary material for: Synthesis of Pyridoxine-Derived Dimethylpyridinols Fused with Aminooxazole, Aminoimidazole, and Aminopyrrole
Source: Molecules. 2022 Mar 23;27(7):2075. doi: 10.3390/molecules27072075 (PMC9000659; doi:10.3390/molecules27072075)
Supplement: Supplementary file 1 [file molecules-27-02075-s001.zip]

Archive with 1 entries (1 files):
- molecules-1648605-supplementary.pdf
